# Supplementary material for: Gas-Transport and the Dielectric Properties of Metathesis Polymer from the Ester of exo-5-Norbornenecarboxylic Acid and 1,1′-Bi-2-naphthol
Source: Polymers (Basel). 2022 Jun 30;14(13):2697. doi: 10.3390/polym14132697 (PMC9269233; doi:10.3390/polym14132697)
Supplement: Supplementary file 1 [file polymers-14-02697-s001.zip]

Archive with 1 entries (1 files):
- polymers-1789329-supplementary.pdf
